# Supplementary material for: Assessing the Impact of Workforce Nutrition Programmes on Nutrition, Health and Business Outcomes: A Review of the Global Evidence and Future Research Agenda
Source: Int J Environ Res Public Health. 2023 May 5;20(9):5733. doi: 10.3390/ijerph20095733 (PMC10178561; doi:10.3390/ijerph20095733)
Supplement: Supplementary file 1 [file ijerph-20-05733-s001.zip]

Archive with 1 entries (1 files):
- ijerph-2291398-supplementary.pdf
